# Supplementary material for: Nutritional Value, Ethnopharmacology, Chemistry, and Biological Activities of Species of the Genus Cnidoscolus: An Updated Review
Source: Foods. 2025 Jun 13;14(12):2092. doi: 10.3390/foods14122092 (PMC12192014; doi:10.3390/foods14122092)
Supplement: Supplementary file 1 [file foods-14-02092-s001.zip]

Archive with 1 entries (1 files):
- foods-3644085-supplementary.pdf
